# Supplementary material for: Type II Interleukin-4 Receptor Activation in Basal Breast Cancer Cells Promotes Tumor Progression via Metabolic and Epigenetic Modulation
Source: Int J Mol Sci. 2024 Apr 24;25(9):4647. doi: 10.3390/ijms25094647 (PMC11083536; doi:10.3390/ijms25094647)
Supplement: Supplementary file 1 [file ijms-25-04647-s001.zip]

Archive with 1 entries (1 files):
- ijms-2939531-supplementary.pdf
